# Supplementary material for: A cis-Acting Diversification Activator Both Necessary and Sufficient for AID-Mediated Hypermutation
Source: PLoS Genet. 2009 Jan 9;5(1):e1000332. doi: 10.1371/journal.pgen.1000332 (PMC2607555; doi:10.1371/journal.pgen.1000332)
Supplement: Table S1 — Green fluorescence decrease in individual primary transfectants. (A) GFP2 reporter in the vicinity of the IgL locus. (B) GFP2 reporter in non-Ig loci. (0.11 MB XLS) [file pgen.1000332.s003.xls]

## Sheet: Sheet1
	Table S1: Green fluorescence decrease in individual primary transfectants
	A. GFP2 reporter in the vicinity of the IgL locus
	Cell Line	+52IgLGFP2	+26IgL GFP2	IgL GFP2	-15IgL GFP2	-135IgL GFP2	+52IgLGFP2AID-/-	+26IgLGFP2AID-/-	-135IgL GFP2AID-/-
	Decrease of green fluorescence in percent for individual primary transfectants	0.50	4.40	18.90	2.50	0.03	0.06	0.018	0.03
		0.30	4.60	7.40	2.30	0.01	0.015	0.016	0.000
		0.80	4.90	27.00	3.40	0.14	0.000	0.000
		0.20	3.70	40.60	2.50	0.02		0.03
		1.00	1.50	12.60	0.40	0.08		0.000
		0.50	11.30	12.50	2.30	0.10		0.000
		0.30	6.80	8.60	2.60	0.00		0.000
		0.30	4.30	23.90		0.08		0.000
		0.20	6.30	12.80		0.10
		1.20		13.00		0.10
		0.40		16.90		0.02
		0.20		21.10		0.12
				14.90
	B. GFP2 reporter in non-Ig loci
	Cell Line	ΨV-AIDW,GFP2	ΨV-BACH2W,GFP2	ΨV-RDM1W,GFP2	ΨV-AIDGFP2	ΨV-BACH2GFP2	ΨV-RDM1GFP2	ΨVRAD52GFP2	ΨV-A-MYBGFP2	ΨV-BCL6GFP2
	Decrease of green fluorescence in percent for individual primary transfectants	2.00	13.00	4 .50	0 .08	0.00	0 .28	0 .01	0 .09	0 .20
		11 .50	20.00	7 .30	0 .15	0 .04	0.00	0 .07	0 .20	0.00
		4 .20	9 .90	12 .90	0 .05	0 .08	0 .01	0 .20		0 .14
		5.00		3 .70		0 .01	0 .06	0 .16		0 .09
		22007				0 .04		0 .04
		1 .90				0 .09		0 .02
								0.00
								0.00
								0.00
								0.00
								0.00
								0.00
								0.00
